# Supplementary material for: Loxosceles niedeguidonae (Araneae, Sicariidae) a new species of brown spider from Brazilian semi-arid region
Source: Zookeys. 2012 Mar 16;(175):27–36. doi: 10.3897/zookeys.175.2259 (PMC3307346; doi:10.3897/zookeys.175.2259)
Supplement: XML Treatment for Loxosceles [file zookeys.175.2259-treatment1.xml]

<!DOCTYPE tp:taxon-treatment
  PUBLIC "-//TaxonX//DTD Taxonomic Treatment Publishing DTD v0 20100105//EN" "tax-treatment-NSO.dtd">
<tp:taxon-treatment xmlns:tp="http://www.plazi.org/taxpub"><tp:treatment-meta><mixed-citation publication-type="journal"><person-group><name><surname>Gonçalves-de-Andrade</surname><given-names>Rute Maria</given-names></name><name><surname>Bertani</surname><given-names>Rogério</given-names></name><name><surname>Nagahama</surname><given-names>Roberto Hiroaki</given-names></name><name><surname>Barbosa</surname><given-names>Maria Fatima Ribeiro</given-names></name></person-group><article-title>
                    <italic>Loxosceles niedeguidonae</italic> (Araneae, Sicariidae) a new species of brown spider from Brazilian semi-arid region
                </article-title><source>Zookeys</source><day>16</day><month>3</month><year>2012</year><volume>2012</volume><issue>175</issue><fpage>27</fpage><lpage>36</lpage><pub-id pub-id-type="doi">10.3897/zookeys.175.2259</pub-id></mixed-citation></tp:treatment-meta><tp:nomenclature><tp:taxon-name>
                        <tp:taxon-name-part taxon-name-part-type="genus">Loxosceles</tp:taxon-name-part>
                    <object-id xmlns:xlink="http://www.w3.org/1999/xlink" xlink:type="simple">http://species-id.net/wiki/Loxosceles</object-id>
                    </tp:taxon-name><tp:taxon-authority>Heineken &amp; Lowe, 1832</tp:taxon-authority></tp:nomenclature><tp:treatment-sec sec-type="Identification key for species of Loxosceles of gaucho group"><title>Identification key for species of <tp:taxon-name>Loxosceles</tp:taxon-name> of gaucho group</title><p> [Modified from <xref ref-type="bibr" rid="B5">Gertsch (1967)</xref>]</p><table-wrap content-type="key" position="anchor" orientation="portrait"><table><tbody><tr><td rowspan="1" colspan="1">1</td><td rowspan="1" colspan="1">Males</td><td rowspan="1" colspan="1">2</td></tr><tr><td rowspan="1" colspan="1">–</td><td rowspan="1" colspan="1">Females</td><td rowspan="1" colspan="1">7</td></tr><tr><td rowspan="1" colspan="1">2</td><td rowspan="1" colspan="1">Palpal tibia more than 2 times longer than palpal tarsus</td><td rowspan="1" colspan="1">3</td></tr><tr><td rowspan="1" colspan="1">–</td><td rowspan="1" colspan="1">Palpal tibia at most 1.5 times longer than palpal tarsus</td><td rowspan="1" colspan="1">4</td></tr><tr><td rowspan="1" colspan="1">3</td><td rowspan="1" colspan="1">Palpal tarsus almost 2 times longer than wide (<xref ref-type="fig" rid="F1">Figs 2–4</xref>); lateral dentate dark bands on the dorsal side of the carapace faded (<xref ref-type="fig" rid="F2">Fig. 9</xref>)</td><td rowspan="1" colspan="1"><italic><tp:taxon-name>Loxosceles niedeguidonae</tp:taxon-name></italic> sp. n.</td></tr><tr><td rowspan="1" colspan="1">–</td><td rowspan="1" colspan="1">Palpal tarsus less than 1.5 times longer than wide; lateral dentate dark bands on dorsal side of the carapace conspicuous (<xref ref-type="fig" rid="F2">Fig. 10</xref>)</td><td rowspan="1" colspan="1"><italic><tp:taxon-name>Loxosceles chapadensis</tp:taxon-name></italic></td></tr><tr><td rowspan="1" colspan="1">4</td><td rowspan="1" colspan="1">First femur 2.1 times, first leg more than seven times longer than carapace</td><td rowspan="1" colspan="1">5</td></tr><tr><td rowspan="1" colspan="1">–</td><td rowspan="1" colspan="1">First femur at most 1.7 times, first leg at most seven times longer than carapace</td><td rowspan="1" colspan="1">6</td></tr><tr><td rowspan="1" colspan="1">5</td><td rowspan="1" colspan="1">Embolus straight in ventral view (<xref ref-type="bibr" rid="B3">Brignoli 1972</xref>, fig. 1)</td><td rowspan="1" colspan="1"><italic><tp:taxon-name>Loxosceles adelaida</tp:taxon-name></italic></td></tr><tr><td rowspan="1" colspan="1">–</td><td rowspan="1" colspan="1">Embolus strongly curved in ventral view (<xref ref-type="bibr" rid="B5">Gertsch 1967</xref> pl. 4, fig. 4)</td><td rowspan="1" colspan="1"><italic><tp:taxon-name>Loxosceles similis</tp:taxon-name></italic></td></tr><tr><td rowspan="1" colspan="1">6</td><td rowspan="1" colspan="1">Femur of palpus 3 times longer than wide (<xref ref-type="bibr" rid="B5">Gertsch 1967</xref> pl. 4, fig. 1)</td><td rowspan="1" colspan="1"><italic><tp:taxon-name>Loxosceles gaucho</tp:taxon-name></italic></td></tr><tr><td rowspan="1" colspan="1">–</td><td rowspan="1" colspan="1">Femur of palpus 5 times longer than wide (<xref ref-type="bibr" rid="B5">Gertsch 1967</xref> pl. 4, fig. 6)</td><td rowspan="1" colspan="1"><italic><tp:taxon-name>Loxosceles variegata</tp:taxon-name></italic></td></tr><tr><td rowspan="1" colspan="1">7</td><td rowspan="1" colspan="1">Palpal tarsus incrassated and broader than palpal tibia (<xref ref-type="fig" rid="F1">Fig. 6</xref>)</td><td rowspan="1" colspan="1">8</td></tr><tr><td rowspan="1" colspan="1">–</td><td rowspan="1" colspan="1">Tarsus evenly tapered</td><td rowspan="1" colspan="1">9</td></tr><tr><td rowspan="1" colspan="1">8</td><td rowspan="1" colspan="1">Seminal receptacles inconspicuous</td><td rowspan="1" colspan="1"><italic><tp:taxon-name>Loxosceles adelaida</tp:taxon-name></italic></td></tr><tr><td rowspan="1" colspan="1">–</td><td rowspan="1" colspan="1">Seminal receptacles conspicuous (<xref ref-type="fig" rid="F1">Figs 7–8</xref>)</td><td rowspan="1" colspan="1"><italic><tp:taxon-name>Loxosceles niedeguidonae</tp:taxon-name></italic> sp. n.</td></tr><tr><td rowspan="1" colspan="1">9</td><td rowspan="1" colspan="1">Seminal receptacles small, oval pouches (<xref ref-type="bibr" rid="B5">Gertsch 1967</xref> pl.3, fig. 9)</td><td rowspan="1" colspan="1"><italic><tp:taxon-name>Loxosceles variegata</tp:taxon-name></italic></td></tr><tr><td rowspan="1" colspan="1">–</td><td rowspan="1" colspan="1">Seminal receptacles much larger</td><td rowspan="1" colspan="1">10</td></tr><tr><td rowspan="1" colspan="1">10</td><td rowspan="1" colspan="1">Seminal receptacles curved (<xref ref-type="bibr" rid="B5">Gertsch 1967</xref> pl.3, fig. 5); first femur 1.3 times longer than carapace</td><td rowspan="1" colspan="1"><italic><tp:taxon-name>Loxosceles gaucho</tp:taxon-name></italic></td></tr><tr><td rowspan="1" colspan="1">–</td><td rowspan="1" colspan="1">Seminal receptacle straight or almost so; first femur 1.8 times longer than carapace</td><td rowspan="1" colspan="1">11</td></tr><tr><td rowspan="1" colspan="1">11</td><td rowspan="1" colspan="1">Dorsal part of the bursa copulatrix weakly sclerotized (<xref ref-type="bibr" rid="B5">Gertsch 1967</xref> pl. 3, fig. 6)</td><td rowspan="1" colspan="1"><italic><tp:taxon-name>Loxosceles similis</tp:taxon-name></italic></td></tr><tr><td rowspan="1" colspan="1">–</td><td rowspan="1" colspan="1">Dorsal part of the bursa copulatrix strongly sclerotized (<xref ref-type="bibr" rid="B2">Bertani et al. 2010</xref>, figs 6–7)</td><td rowspan="1" colspan="1"><italic><tp:taxon-name>Loxosceles chapadensis</tp:taxon-name></italic></td></tr></tbody></table></table-wrap></tp:treatment-sec><tp:treatment-sec><!--Section generated to contain objects referenced in tp:taxon-treatment.--><fig id="F1" position="float" orientation="portrait"><label>Figures 1–8.</label><caption><p> <italic><tp:taxon-name>Loxosceles niedeguidonae</tp:taxon-name></italic> sp. n. <bold>1–4</bold> holotype male <bold>1</bold> carapace <bold>2</bold> left palp <bold>3</bold> bulb, prolateral view <bold>4</bold> bulb, retrolateral view <bold>5–8</bold> paratype female <bold>5</bold> carapace <bold>6</bold> right palp - incrassate tarsus (arrow) <bold>7</bold> spermathecae, dorsal view <bold>8</bold> spermathecae, ventral view. Scale bar: 1 mm.</p></caption><graphic xmlns:xlink="http://www.w3.org/1999/xlink" xlink:href="ZooKeys-175-027-g001.jpg" position="float" orientation="portrait" xlink:type="simple"/></fig><fig id="F2" position="float" orientation="portrait"><label>Figures 9–10.</label><caption><p> Carapaces, males. <bold>9</bold> <italic><tp:taxon-name>Loxosceles niedeguidonae</tp:taxon-name></italic> sp. n., holotype <bold>10</bold> <italic><tp:taxon-name>Loxosceles chapadensis</tp:taxon-name></italic>, holotype.</p></caption><graphic xmlns:xlink="http://www.w3.org/1999/xlink" xlink:href="ZooKeys-175-027-g002.jpg" position="float" orientation="portrait" xlink:type="simple"/></fig></tp:treatment-sec><ref-list><ref id="B5"><mixed-citation xmlns:xlink="http://www.w3.org/1999/xlink" xlink:type="simple"><person-group><name name-style="western"><surname>Gertsch</surname><given-names>WJ</given-names></name></person-group> (<year>1967</year>)<source> The spider genus <italic>Loxosceles</italic> in South America (Araneae, Scytodidae). Bulletin of the American Museum of Natural History 136:117–174. <ext-link ext-link-type="uri" xlink:href="http://digitallibrary.amnh.org/dspace/handle/2246/1989" xlink:type="simple">http://digitallibrary.amnh.org/dspace/handle/2246/1989</ext-link></source></mixed-citation></ref><ref id="B3"><mixed-citation xmlns:xlink="http://www.w3.org/1999/xlink" xlink:type="simple"><person-group><name name-style="western"><surname>Brignoli</surname><given-names>PM</given-names></name></person-group> (<year>1972</year>)<article-title> Sur quelques araignées cavernicoles d’Argentine, Uruguay, Brésil et Venezuela récoltées par le Dr P. Strinati.</article-title><source>Revue Suisse de Zoologie </source><volume>79</volume>: <fpage>361</fpage>-<lpage>385</lpage>.</mixed-citation></ref><ref id="B2"><mixed-citation xmlns:xlink="http://www.w3.org/1999/xlink" xlink:type="simple"><person-group><name name-style="western"><surname>Bertani</surname><given-names>R</given-names></name><name name-style="western"><surname>Fukushima</surname><given-names>CS</given-names></name><name name-style="western"><surname>Nagahama</surname><given-names>RH</given-names></name></person-group> (<year>2010</year>)<source><italic>Loxosceles chapadensis</italic> (Araneae: Sicariidae): a new recluse spider species of the <italic>gaucho</italic> group from Brazil. The Journal of Arachnology 38: 364–367. <ext-link ext-link-type="uri" xlink:href="http://www.americanarachnology.org/JoA_free/JoA_v38_n2/arac-38-02-364.pdf" xlink:type="simple">http://www.americanarachnology.org/JoA_free/JoA_v38_n2/arac-38-02-364.pdf</ext-link>, </source>doi: <ext-link ext-link-type="uri" xlink:href="http://dx.doi.org/10.1636/A09-92.1" xlink:type="simple">10.1636/A09-92.1</ext-link></mixed-citation></ref></ref-list></tp:taxon-treatment>
