# Supplementary material for: Loxosceles niedeguidonae (Araneae, Sicariidae) a new species of brown spider from Brazilian semi-arid region
Source: Zookeys. 2012 Mar 16;(175):27–36. doi: 10.3897/zookeys.175.2259 (PMC3307346; doi:10.3897/zookeys.175.2259)
Supplement: XML Treatment for Loxosceles niedeguidonae [file zookeys.175.2259-treatment2.xml]

<!DOCTYPE tp:taxon-treatment
  PUBLIC "-//TaxonX//DTD Taxonomic Treatment Publishing DTD v0 20100105//EN" "tax-treatment-NSO.dtd">
<tp:taxon-treatment xmlns:tp="http://www.plazi.org/taxpub"><tp:treatment-meta><mixed-citation publication-type="journal"><person-group><name><surname>Gonçalves-de-Andrade</surname><given-names>Rute Maria</given-names></name><name><surname>Bertani</surname><given-names>Rogério</given-names></name><name><surname>Nagahama</surname><given-names>Roberto Hiroaki</given-names></name><name><surname>Barbosa</surname><given-names>Maria Fatima Ribeiro</given-names></name></person-group><article-title>
                    <italic>Loxosceles niedeguidonae</italic> (Araneae, Sicariidae) a new species of brown spider from Brazilian semi-arid region
                </article-title><source>Zookeys</source><day>16</day><month>3</month><year>2012</year><volume>2012</volume><issue>175</issue><fpage>27</fpage><lpage>36</lpage><pub-id pub-id-type="doi">10.3897/zookeys.175.2259</pub-id></mixed-citation></tp:treatment-meta><tp:nomenclature><tp:taxon-name>
                        <tp:taxon-name-part taxon-name-part-type="genus">Loxosceles</tp:taxon-name-part>
                        <tp:taxon-name-part taxon-name-part-type="species">niedeguidonae</tp:taxon-name-part>
                    <object-id xmlns:xlink="http://www.w3.org/1999/xlink" xlink:type="simple">urn:lsid:zoobank.org:act:ED9F0A10-B566-4989-AB71-00E1F96BD38E</object-id>
                    <object-id xmlns:xlink="http://www.w3.org/1999/xlink" xlink:type="simple">http://species-id.net/wiki/Loxosceles_niedeguidonae</object-id>
                    </tp:taxon-name><tp:taxon-status xmlns:xlink="http://www.w3.org/1999/xlink" xlink:type="simple">sp. n.</tp:taxon-status><xref ref-type="fig" rid="F1">Figures 1</xref><xref ref-type="fig" rid="F2"/><xref ref-type="fig" rid="F3">–13</xref></tp:nomenclature><tp:treatment-sec sec-type="Type material"><title>Type material.</title><p>Holotype: male: Brazil, Piauí, Coronel José Dias, Boqueirão do Sítio da Pedra Furada – Toca, <named-content xmlns:xlink="http://www.w3.org/1999/xlink" content-type="dwc:verbatimCoordinates" xlink:type="simple">8°51'S, 42°33'W</named-content>, 16 March 2009, R. M. Gonçalves-de-Andrade &amp; Maria Fátima Ribeiro Barbosa (MNRJ 04359).</p><p>Paratype female (MNRJ 04360) with same data as for holotype.<!--PageBreak--></p></tp:treatment-sec><tp:treatment-sec sec-type="Other material examined"><title>Other material examined.</title><p> <italic><tp:taxon-name>Loxosceles chapadensis</tp:taxon-name></italic>. Holotype: Male: Brazil, Bahia, Palmeiras, Chapada Diamantina National Park (<named-content xmlns:xlink="http://www.w3.org/1999/xlink" content-type="dwc:verbatimCoordinates" xlink:type="simple">12°28'S, 41°25'W</named-content>), 15 February 2008, R. Bertani, C. S. Fukushima &amp; R. H. Nagahama, (MNRJ 6047); Paratypes: <!--PageBreak-->Brazil, Bahia<italic>:</italic> 1 female, with same data as for holotype (MNRJ 6048); 3 females and 1 male, Lençóis, Chapada Diamantina National Park (<named-content xmlns:xlink="http://www.w3.org/1999/xlink" content-type="dwc:verbatimCoordinates" xlink:type="simple">12°33'S, 41°23'W</named-content>), 19 February 2008, same collectors as for holotype, (MNRJ 6049); 1 female, Iraquara, Fazenda Pra- tinha (<named-content xmlns:xlink="http://www.w3.org/1999/xlink" content-type="dwc:verbatimCoordinates" xlink:type="simple">12°21'S, 41°32'W</named-content>), 16.II.2008, same collectors as for holotype, (MNRJ 6050).</p></tp:treatment-sec><tp:treatment-sec sec-type="Diagnosis"><title>Diagnosis.</title><p>Males can be readily distinguished from other species, except <italic><tp:taxon-name>Loxosceles chapadensis</tp:taxon-name></italic> by the following characters in combination: Palpal tibia more than 1.5 times longer than tarsus, embolus 1.5–1.8 times longer than diameter of tegulum, arising at distal half of tegulum, distally thin but not filiform and hardly curved, particularly not in distal direction (<xref ref-type="fig" rid="F1">Fig. 2</xref>). Males differ from <italic><tp:taxon-name>Loxosceles chapadensis</tp:taxon-name></italic> by palpal tarsus almost two times longer than wide (<xref ref-type="fig" rid="F1">Figs 2–4</xref>), embolus less curved (<xref ref-type="fig" rid="F1">Fig. 4</xref>) and faded lateral dentate dark bands on the dorsal side of the carapace (<xref ref-type="fig" rid="F2">Fig. 9</xref>). Females can be recognized by the following characters in combination: A narrow transversal plate in the spermathecae, straight, apically enlarged seminal receptacles and incrassate palpal tarsus, which is broader than palpal tibia (<xref ref-type="fig" rid="F1">Figs 6–8</xref>).</p><fig id="F1" position="float" orientation="portrait"><label>Figures 1–8.</label><caption><p> <italic><tp:taxon-name>Loxosceles niedeguidonae</tp:taxon-name></italic> sp. n. <bold>1–4</bold> holotype male <bold>1</bold> carapace <bold>2</bold> left palp <bold>3</bold> bulb, prolateral view <bold>4</bold> bulb, retrolateral view <bold>5–8</bold> paratype female <bold>5</bold> carapace <bold>6</bold> right palp - incrassate tarsus (arrow) <bold>7</bold> spermathecae, dorsal view <bold>8</bold> spermathecae, ventral view. Scale bar: 1 mm.</p></caption><graphic xmlns:xlink="http://www.w3.org/1999/xlink" xlink:href="ZooKeys-175-027-g001.jpg" position="float" orientation="portrait" xlink:type="simple"/></fig></tp:treatment-sec><tp:treatment-sec sec-type="Etymology"><title>Etymology.</title><p>The specific name is a patronym in honor of Dr Niéde Guidon, one of the most important Brazilian archeologists, internationally acknowledged for her archeological work and her battle for the preservation of archeological sites in Brazil and the conservation of remnant patches of Caatinga vegetation, as well as important social work, especially in the Parque Nacional da Serra da Capivara.</p></tp:treatment-sec><tp:treatment-sec sec-type="Description"><title>Description.</title><p>Male(holotype). Total length (without chelicerae) 6.01. Carapace 3.29 long, 3.1 wide. Eye size: ALE: 0.2, PME: 0.22, PLE: 0.18. Clypeus: 0.32. Interocular distance - PME and PLE: 0.04, PME and ALE: 0.2. Leg formula: II, IV, I, III. Legs and palp length and width in <xref ref-type="table" rid="T1">Table 1</xref>. Labium 0.75 long, 0.42 wide. Sternum 1.59 long, 1.48 wide. Femur I 2.58 times longer than the carapace. Palpal femur 7.13 times longer than wide, tibia 2.81 times longer than wide (<xref ref-type="fig" rid="F1">Fig. 2</xref>), tarsus almost two times longer than wide (<xref ref-type="fig" rid="F1">Figs 3–4</xref>). Bulb suboval, slightly shorter than tarsus length. Embolus almost straight, approximately two times longer than bulb width, without carina (<xref ref-type="fig" rid="F1">Fig. 4</xref>). Cephalic region of carapace covered by many long setae. Carapace with pars cephalic and chelicerae light brown (<xref ref-type="fig" rid="F1">Fig. 1</xref>). Pars thoracica pale yellow, carapace border mottled, light brown (<xref ref-type="fig" rid="F1">Figs 1</xref>, <xref ref-type="fig" rid="F2">9</xref>). Legs and palps pale yellow, covered by short grayish setae. Coxae and sternum pale yellow, labium and endites brown. Abdomen covered with grayish setae.</p><table-wrap id="T1" position="float" orientation="portrait"><label>Table 1.</label><caption><p> <italic><tp:taxon-name>Loxosceles niedeguidonae</tp:taxon-name></italic> sp. n. Male holotype. Length/width of right legs and palpal segments.</p></caption><table><tbody><tr><th rowspan="1" colspan="1"/><th rowspan="1" colspan="1"><bold>Palp</bold></th><th rowspan="1" colspan="1"><bold>I</bold></th><th rowspan="1" colspan="1"><bold>II</bold></th><th rowspan="1" colspan="1"><bold>III</bold></th><th rowspan="1" colspan="1"><bold>IV</bold></th></tr><tr><td rowspan="1" colspan="1">Tarsi</td><td rowspan="1" colspan="1">0.75/0.46</td><td rowspan="1" colspan="1">1.9/0.1</td><td rowspan="1" colspan="1">1.75/0.12</td><td rowspan="1" colspan="1">1.37/0.12</td><td rowspan="1" colspan="1">1.75/0.12</td></tr><tr><td rowspan="1" colspan="1">Metatarsi</td><td rowspan="1" colspan="1">---</td><td rowspan="1" colspan="1">11.4/0.2</td><td rowspan="1" colspan="1">13.87/0.12</td><td rowspan="1" colspan="1">2.05/0.25</td><td rowspan="1" colspan="1">12.12/0.25</td></tr><tr><td rowspan="1" colspan="1">Tibiae</td><td rowspan="1" colspan="1">1.55/0.55</td><td rowspan="1" colspan="1">10.1/0.3</td><td rowspan="1" colspan="1">12.12/0.37</td><td rowspan="1" colspan="1">7.62/0.25</td><td rowspan="1" colspan="1">9.37/0.37</td></tr><tr><td rowspan="1" colspan="1">Patellae</td><td rowspan="1" colspan="1">0.7/0.45</td><td rowspan="1" colspan="1">1.3/0.4</td><td rowspan="1" colspan="1">1.25/0.5</td><td rowspan="1" colspan="1">1.25/0.5</td><td rowspan="1" colspan="1">1.25/0.5</td></tr><tr><td rowspan="1" colspan="1">Femora</td><td rowspan="1" colspan="1">2.64/0.37</td><td rowspan="1" colspan="1">8.5/0.6</td><td rowspan="1" colspan="1">10.25/0.62</td><td rowspan="1" colspan="1">8.0/0.62</td><td rowspan="1" colspan="1">9.12/0.62</td></tr><tr><td rowspan="1" colspan="1">Total length</td><td rowspan="1" colspan="1">5.64</td><td rowspan="1" colspan="1">33.2</td><td rowspan="1" colspan="1">39.24</td><td rowspan="1" colspan="1">20.29</td><td rowspan="1" colspan="1">33.61</td></tr></tbody></table></table-wrap><fig id="F2" position="float" orientation="portrait"><label>Figures 9–10.</label><caption><p> Carapaces, males. <bold>9</bold> <italic><tp:taxon-name>Loxosceles niedeguidonae</tp:taxon-name></italic> sp. n., holotype <bold>10</bold> <italic><tp:taxon-name>Loxosceles chapadensis</tp:taxon-name></italic>, holotype.</p></caption><graphic xmlns:xlink="http://www.w3.org/1999/xlink" xlink:href="ZooKeys-175-027-g002.jpg" position="float" orientation="portrait" xlink:type="simple"/></fig><p>Female (paratype MNRJ 04360) Total length (without chelicerae) 7.35. Carapace 3.79 long, 3.71 wide. Eye sizes: ALE: 0.22, PME: 0.16, PLE: 0.18. Clypeus: 0.32. Interocular distances - PME and PLE: 0.05, PME and ALE: 0.24. Leg formula: II, I, VI, III. Legs and palp length and width in <xref ref-type="table" rid="T2">Table 2</xref>. Labium 0.7 long, 0.54 wide.<!--PageBreak--> Sternum 1.85 long, 1.78 wide. Femur I 1.58 times longer than carapace. Palpal femur 5.0 times longer than wide, tibia 3.5 longer than wide, tarsus incrassate (<xref ref-type="fig" rid="F1">Fig. 6</xref>). Spermathecae with long, straight, apically enlarged seminal receptacles; transversal plate narrow, weakly sclerotized; atriobursal orifices well visible, ovals, positioned on the internal edge of the central windows; dorsal part of bursa copulatrix weakly sclero- tized (<xref ref-type="fig" rid="F1">Figs 7–8</xref>). Coloration as in male, but darker (<xref ref-type="fig" rid="F3">Fig. 12</xref>). Tarsi and tibiae of palps reddish-brown.</p><table-wrap id="T2" position="float" orientation="portrait"><label>Table 2.</label><caption><p> <italic><tp:taxon-name>Loxosceles niedeguidonae</tp:taxon-name></italic> sp. n. Female paratype (MNRJ 04360). Length/width of right legs and palpal segments.</p></caption><table><tbody><tr><th rowspan="1" colspan="1"/><th rowspan="1" colspan="1"><bold>Palp</bold></th><th rowspan="1" colspan="1"><bold>I</bold></th><th rowspan="1" colspan="1"><bold>II</bold></th><th rowspan="1" colspan="1"><bold>III</bold></th><th rowspan="1" colspan="1"><bold>IV</bold></th></tr><tr><td rowspan="1" colspan="1">Tarsi</td><td rowspan="1" colspan="1">1.42/0.39</td><td rowspan="1" colspan="1">1.58/0.08</td><td rowspan="1" colspan="1">1.58/0.16</td><td rowspan="1" colspan="1">1.18/0.16</td><td rowspan="1" colspan="1">1.26/0.16</td></tr><tr><td rowspan="1" colspan="1">Metatarsi</td><td rowspan="1" colspan="1">---</td><td rowspan="1" colspan="1">6.24/0.16</td><td rowspan="1" colspan="1">7.19/0.16</td><td rowspan="1" colspan="1">5.85/0.16</td><td rowspan="1" colspan="1">6.95/0.16</td></tr><tr><td rowspan="1" colspan="1">Tibiae</td><td rowspan="1" colspan="1">1.11/0.32</td><td rowspan="1" colspan="1">6.32/0.32</td><td rowspan="1" colspan="1">6.79/0.32</td><td rowspan="1" colspan="1">4.42/0.32</td><td rowspan="1" colspan="1">5.45/0.32</td></tr><tr><td rowspan="1" colspan="1">Patellae</td><td rowspan="1" colspan="1">0.47/0.32</td><td rowspan="1" colspan="1">1.11/0.47</td><td rowspan="1" colspan="1">1.03/0.32</td><td rowspan="1" colspan="1">1.03/0.39</td><td rowspan="1" colspan="1">1.11/0.47</td></tr><tr><td rowspan="1" colspan="1">Femora</td><td rowspan="1" colspan="1">1.58/0.32</td><td rowspan="1" colspan="1">6.0/0.63</td><td rowspan="1" colspan="1">6.4/0.63</td><td rowspan="1" colspan="1">5.45/0.47</td><td rowspan="1" colspan="1">5.85/0.63</td></tr><tr><td rowspan="1" colspan="1">Total length</td><td rowspan="1" colspan="1">4.58</td><td rowspan="1" colspan="1">21.25</td><td rowspan="1" colspan="1">22.99</td><td rowspan="1" colspan="1">17.93</td><td rowspan="1" colspan="1">20.62</td></tr></tbody></table></table-wrap><fig id="F3" position="float" orientation="portrait"><label>Figures 11–14.</label><caption><p> <italic><tp:taxon-name>Loxosceles niedeguidonae</tp:taxon-name></italic> sp. n. <bold>11</bold> male <bold>12</bold> female <bold>13</bold> male in type locality – Toca do Buraco da Pedra Furada, Parque Nacional Serra da Capivara, Piauí, Brazil <bold>14</bold> General view of Parque Nacional Serra da Capivara, Piauí, Brazil. Photos <bold>11–12</bold> R. Bertani; <bold>13–14</bold> R. M.  Gonçalves-de-Andrade.</p></caption><graphic xmlns:xlink="http://www.w3.org/1999/xlink" xlink:href="ZooKeys-175-027-g003.jpg" position="float" orientation="portrait" xlink:type="simple"/></fig></tp:treatment-sec><tp:treatment-sec sec-type="Discussion"><title>Discussion.</title><p>The female <italic><tp:taxon-name>Loxosceles niedeguidonae</tp:taxon-name></italic> sp. n. can undoubtedly be included in the <italic>gaucho</italic> group of <xref ref-type="bibr" rid="B5">Gertsch (1967)</xref> due to spermathecae bearing a transverse plate (<xref ref-type="fig" rid="F1">Figs 7–8</xref>), which is characteristic of the group. However, the male resembles species of the <italic>laeta</italic> group due to its long palpal tibia (<xref ref-type="fig" rid="F1">Fig. 2</xref>). These characteristics are also found in the recently described species <italic><tp:taxon-name>Loxosceles chapadensis</tp:taxon-name></italic> with which <italic><tp:taxon-name>Loxosceles niedeguidonae</tp:taxon-name></italic> sp. n. seems to be closely related. As already discussed by <xref ref-type="bibr" rid="B2">Bertani et al. 2010</xref>, the long palpal tibia of males of <italic><tp:taxon-name>Loxosceles chapadensis</tp:taxon-name></italic> (and now, <italic><tp:taxon-name>Loxosceles niedeguidonae</tp:taxon-name></italic> sp. n.) <!--PageBreak-->could be an homoplasy with species of the <italic>laeta</italic> and <italic>spadicea</italic> groups or a plesiomorphy, indicating a more basal position of the species in the <italic>gaucho</italic> group relative to these other species (<xref ref-type="bibr" rid="B2">Bertani et al. 2010</xref>). Despite these shared characteristics they can be separated by genitalic and somatic characteristics. The male has a straighter embolus (<xref ref-type="fig" rid="F1">Figs 3–4</xref>), palpal tarsus almost two times longer than wide and color pattern are not very similar to the typical <italic>gaucho</italic> pattern, i. e. lateral dentate dark bands on the dorsal side of carapace. The male resembles an individual of the <italic>laeta</italic> group due to its light-brown coloration and faded dentate dark bands on the carapace (<xref ref-type="fig" rid="F1">Figs 1</xref><xref ref-type="fig" rid="F2">–9</xref>,<xref ref-type="fig" rid="F3"> 11</xref>). The female can be easily separated by the narrow transversal plate in spermathecae (<xref ref-type="fig" rid="F1">Figs 7–8</xref>) and in- crassate palpal tarsus (<xref ref-type="fig" rid="F1">Fig. 6</xref>), which is like the female <italic><tp:taxon-name>Loxosceles adelaida</tp:taxon-name></italic>, <italic>gaucho</italic> group (Gertsch, 1967), but more dilated than the latter.</p><p>The distinct, but close geographical distribution of <italic><tp:taxon-name>Loxosceles chapadensis</tp:taxon-name></italic> and <italic><tp:taxon-name>Loxosceles niedeguidonae</tp:taxon-name></italic> sp. n. in Northeastern Brazil provides an additional indication that these two species are closely related.</p></tp:treatment-sec><tp:treatment-sec sec-type="Natural History"><title>Natural History.</title><p>Specimens of <italic><tp:taxon-name>Loxosceles niedeguidonae</tp:taxon-name></italic> sp. n. were found in the locality of “Buraco da Pedra Furada”. The male was collected over the ground and the female in a rock crevice close to a cave mouth. The arenitic walls in the Parque Nacional Serra da Capivara have innumerous crevices that make typical retreats for brown<!--PageBreak--> recluse spiders (<xref ref-type="fig" rid="F3">Figs 13–14</xref>). However, despite the presence of so many crevices, a low population density was found in the analyzed ecotope.</p></tp:treatment-sec><tp:treatment-sec sec-type="Distribution"><title>Distribution.</title><p> Known only from Parque Nacional Serra da Capivara, Piauí State, Brazil.</p></tp:treatment-sec><ref-list><ref id="B5"><mixed-citation xmlns:xlink="http://www.w3.org/1999/xlink" xlink:type="simple"><person-group><name name-style="western"><surname>Gertsch</surname><given-names>WJ</given-names></name></person-group> (<year>1967</year>)<source> The spider genus <italic>Loxosceles</italic> in South America (Araneae, Scytodidae). Bulletin of the American Museum of Natural History 136:117–174. <ext-link ext-link-type="uri" xlink:href="http://digitallibrary.amnh.org/dspace/handle/2246/1989" xlink:type="simple">http://digitallibrary.amnh.org/dspace/handle/2246/1989</ext-link></source></mixed-citation></ref><ref id="B2"><mixed-citation xmlns:xlink="http://www.w3.org/1999/xlink" xlink:type="simple"><person-group><name name-style="western"><surname>Bertani</surname><given-names>R</given-names></name><name name-style="western"><surname>Fukushima</surname><given-names>CS</given-names></name><name name-style="western"><surname>Nagahama</surname><given-names>RH</given-names></name></person-group> (<year>2010</year>)<source><italic>Loxosceles chapadensis</italic> (Araneae: Sicariidae): a new recluse spider species of the <italic>gaucho</italic> group from Brazil. The Journal of Arachnology 38: 364–367. <ext-link ext-link-type="uri" xlink:href="http://www.americanarachnology.org/JoA_free/JoA_v38_n2/arac-38-02-364.pdf" xlink:type="simple">http://www.americanarachnology.org/JoA_free/JoA_v38_n2/arac-38-02-364.pdf</ext-link>, </source>doi: <ext-link ext-link-type="uri" xlink:href="http://dx.doi.org/10.1636/A09-92.1" xlink:type="simple">10.1636/A09-92.1</ext-link></mixed-citation></ref></ref-list></tp:taxon-treatment>
